# Supplementary material for: Shape Memory Alloys Patches to Mimic Rolling, Sliding, and Spinning Movements of the Knee
Source: Biomimetics (Basel). 2024 Apr 23;9(5):255. doi: 10.3390/biomimetics9050255 (PMC11118610; doi:10.3390/biomimetics9050255)
Supplement: Supplementary file 1 [file biomimetics-09-00255-s001.zip]

Archive with 1 entries (1 files):
- biomimetics-2938188-supplementary.mp4
